# Supplementary material for: A New Decellularization Protocol of Porcine Aortic Valves Using Tergitol to Characterize the Scaffold with the Biocompatibility Profile Using Human Bone Marrow Mesenchymal Stem Cells
Source: Polymers (Basel). 2022 Mar 17;14(6):1226. doi: 10.3390/polym14061226 (PMC8949722; doi:10.3390/polym14061226)
Supplement: Supplementary file 1 [file polymers-14-01226-s001.zip]

Archive with 1 entries (1 files):
- polymers-1627369-supplementary.pdf
